# Supplementary material for: Degradation and Pathways of Carvone in Soil and Water
Source: Molecules. 2022 Apr 8;27(8):2415. doi: 10.3390/molecules27082415 (PMC9027270; doi:10.3390/molecules27082415)
Supplement: Supplementary file 1 [file molecules-27-02415-s001.zip]

Archive with 1 entries (1 files):
- Supplementary Material..pdf
